# Supplementary material for: The Role of the si-Face Tyrosine of a Homodimeric Ferredoxin-NADP+ Oxidoreductase from Bacillus subtilis during Complex Formation and Redox Equivalent Transfer with NADP+/H and Ferredoxin
Source: Antioxidants (Basel). 2023 Sep 8;12(9):1741. doi: 10.3390/antiox12091741 (PMC10526003; doi:10.3390/antiox12091741)
Supplement: Supplementary file 1 [file antioxidants-12-01741-s001.zip]

Archive with 1 entries (1 files):
- antioxidants-2538813-supplementary.pdf
